# Supplementary material for: Pesticide and Liver Biomarkers Among Ecuadorian Adolescents and Adults Living in Agricultural Settings
Source: Toxics. 2025 Aug 18;13(8):685. doi: 10.3390/toxics13080685 (PMC12390044; doi:10.3390/toxics13080685)
Supplement: Supplementary file 1 [file toxics-13-00685-s001.zip]

Archive with 1 entries (1 files):
- toxics-3716457-supplementary.pdf
